# Supplementary material for: Comprehensive Analysis of RNA-Seq Gene Expression Profiling of Brain Transcriptomes Reveals Novel Genes, Regulators, and Pathways in Autism Spectrum Disorder
Source: Brain Sci. 2020 Oct 17;10(10):747. doi: 10.3390/brainsci10100747 (PMC7603078; doi:10.3390/brainsci10100747)
Supplement: Supplementary file 1 [file brainsci-10-00747-s001.zip]

Archive with 1 entries (1 files):
- brainsci-953312-supplementary.rar
